# Supplementary material for: The effect of attachment and environmental manipulations on cooperative behavior in the prisoner’s dilemma game
Source: PLoS One. 2018 Nov 12;13(11):e0205730. doi: 10.1371/journal.pone.0205730 (PMC6231606; doi:10.1371/journal.pone.0205730)
Supplement: S1 File — (XLSX) [file pone.0205730.s001.xlsx]

## Sheet: 53 participants data
ID	Age	Pairing	Age_Cont	Comp_collab_0	Comp_collab_N	Comp_collab_P	Part_collab_0	Part_collab_N	Part_collab_P	New_Anxiety_RAAS	New_Avoidance_RAAS	Attachment_Rated_Anxiety_ECR	Atachment_Related_Avoidance_ECR	meancomRT0	meancompRTN	meancompRTP	meanpartRT0	meanpartRTN	meanpartRTP	Anxiety_PCA	Avoidance_PCA	TotalMWonCNegative	TotalMWonCNeutral	TotalMWonCPositive	TotalMWonPNegative	TotalMWonPNeutral	TotalMWonPPositive	NetMWonCNegative	NetMWonCNeutral	NetMWonCPositive	NetMWonPNegative	NetMWonPNeutral	NetMWonPPositive
SA_1_1	1	1	22.6	0.13	0	0	0.71	0.35	0.31	3.5	2.67	4.59	4.83	986.94	774.44	745	543.44	937.53	548.46	1.42	1.59	2	3.4	3.6	-0.3	-0.5	0.5	3.2	3.4	2.8	0.7	-0.5	-0.9
TT_2_1	1	1	22.6	0.56	0.44	0.29	0.35	0.35	0.15	3.5	2.33	4.94	4.56	1050	1318.56	1509.57	1454.24	1623.88	874.5	1.71	1.19	1.4	2	2.2	-0.7	4.3	2.5	2.4	2	1.4	0.7	4.3	0.7
M_1_1	1	2	22.6	0.5	0.44	0.29	0.41	0.41	0.54	2.5	3.33	2.82	3.83	1418.81	897.56	1338.29	961.65	1763.25	1079.15	-0.61	0.99	1	-0.2	2.8	-0.9	2.3	1.5	2.4	-0.2	2	0.5	2.3	0.3
C_2_1	1	2	22.6	0.5	0.44	0.57	0.53	0.35	0.38	3.33	2.75	4.12	3.72	1630.33	2401.56	3381	2332.35	4114.81	1597.08	0.93	0.63	1.2	2.2	1.4	0.1	0.7	3.3	1.8	2.2	0.6	1.3	0.7	1.9
LM_1_1	1	3	22.6	0.5	0.38	0.36	0.41	0.24	0.54	3.67	3.33	4.53	3.78	2622.13	802.63	1482.57	941.56	1777.82	1002.58	1.46	0.95	-1.2	3.4	3.4	2.5	2.9	2.1	0.8	3.4	1.8	4.1	2.9	1.5
JA_2_1	1	3	22.6	0.69	0.75	0.71	0.59	0.65	0.54	1.83	3.42	5.18	1.61	766.13	678.56	773.5	513.71	758.82	470.08	1.03	-0.95	1	1	2.6	-2.7	0.5	2.9	2	1	1.4	-1.5	0.5	1.5
YX_1_1	1	4	22.6	0.5	0	0.14	0.94	0.88	1	2.67	4.17	4.18	4.39	2093	1910.63	1571.5	699.06	1238.71	572.62	0.63	1.87	2.4	2.8	2	2.5	4.7	4.9	3.8	2.8	1.2	3.7	4.7	3.9
IA_2_1	1	4	22.6	0.56	0.5	0.64	0.94	0.82	1	1.17	3.75	2.06	4.39	634.5	621.44	970.29	481.76	613.65	531.69	-1.96	1.68	0.6	0.8	1	3.7	4.7	4.9	1.6	0.8	-0.2	4.5	4.7	3.9
linh_1_1	1	5	22.6	0.13	0	0	0.06	0.06	0	3.33	2.42	4.18	3.5	2402.44	1252.5	1073.93	2325.88	1828	1562.69	0.98	0.29	2	3.4	3.6	-2.3	-1.9	0.1	3.2	3.4	2.8	-1.3	-1.9	-1.3
Bella_2_1	1	5	22.6	0.19	0	0.07	0	0.06	0	3.17	3	4	3.78	1083.38	575.75	734.86	819.47	750.82	1217.58	0.74	0.8	1.4	3.2	3.4	-2.3	-1.1	-0.1	3.2	3.2	2.6	-1.3	-1.1	-1.3
TP_1_1	1	6	24	0.23	0.24	0	0.36	0.75	0.38	2.45	2	2.75	2.2	1.36	1.5	2.75	3.8	3	2.5	-0.7	-1.06	1	1	-1	1	-1	1	-0.87	0.53	-0.39	-0.02	0.23	-0.01
JM_1_1	1	7	22.6	0	0.24	0.24	1	0.94	0.31	2.17	2.83	3.41	3.83	865.75	1946.06	1526.94	979.79	1284.44	4461.13	-0.29	0.77	3.5	2.9	2.9	3	4.2	2.6	4.7	2.9	1.7	4.4	4.2	1.6
NN_2_1	1	7	26	0.38	0.76	1	1	0.94	0.44	1.17	4.08	2.59	4	475.38	1043.12	878.47	650.14	651.06	2337.33	-1.52	1.48	-2.7	3.1	4.1	3.2	4.2	1.6	-1.3	3.1	2.7	4.4	4.2	0
AK_2_1	1	8	22.6	1	1	1	1	1	1	2.09	2.17	2.42	2.1	2.29	2.5	2.25	2.6	2.86	2.33	-1.17	-1.08	1	-2	-1	-1	-1	1	-1.26	0.82	0	0	0	0
MN_2_1	1	9	24	0	0.29	0.18	1	1	1	2.55	2.5	3.17	2.6	2.29	2.75	2.5	3.4	2.71	3.17	-0.29	-0.48	2	2	1	1	1	1	0.83	0.65	0	0	-0.18	-0.29
AS_1_1	1	10	22.6	1	0.24	0.47	0.36	0.31	0.31	1.5	3.5	1.18	3.94	1816.46	1300.06	1836.29	1799.71	1258.63	2274.81	-2.53	1.17	2.1	2.1	1.5	-0.2	2.4	2.8	3.5	2.1	0.3	1	2.4	1.6
MTT_2_1	1	10	23	0.23	0.59	0.41	0.57	0.38	0.44	3.33	3	4.59	4.11	621.38	1204.18	872.47	568.21	722.06	1562.19	1.33	1.09	0.9	0.5	2.9	-1.2	0	1.2	2.3	0.5	1.7	0.2	0	0
ML_1_1	1	11	20	0.06	0.06	0	0.29	0.53	0.85	1.83	2.75	3.06	3.33	1632.87	905.88	1230.79	1070.06	1146.35	894.23	-0.77	0.28	1.8	3.6	3.6	1.5	2.1	1.5	3	3.6	2.8	2.5	2.1	0.1
RI_2_1	1	12	20	0.44	1	0.79	0.18	0.29	0.08	2.5	2.67	4	3.11	1408.44	1486.31	1270.86	1191.71	1159.24	1212.23	0.39	0.05	3.6	2.2	1.8	-0.7	3.9	3.3	4.8	1.2	1.8	0.9	3.1	3.3
JC_1_1	1	13	19	0.25	0	0	0.35	0.47	1	3.17	3.92	4.65	4.44	643.56	975.25	930.93	543.29	1011.53	459	1.29	1.8	2	3	3.6	2.3	3.1	5.3	3.2	3	2.8	3.3	3.1	3.9
AM_2_1	1	13	22	0.19	0.19	0	0.59	0.65	1	3.17	2.58	2.71	2.67	811.25	635.13	690.93	520.82	593.29	514.69	-0.35	-0.38	1.2	2	5.6	-0.5	-0.1	5.5	2.6	2	4.6	0.9	-0.1	3.9
ERR_1_1	1	14	22	0.56	0.5	0.64	0.71	0.47	1	4.33	2.25	4.65	3.78	1190.94	1502.5	1272.46	774.06	1136.71	910.46	1.91	0.46	0.4	2	1.8	-0.1	3.7	5.3	1.6	2	1	0.9	3.7	3.9
YT_2_1	1	14	20	0.44	0.19	0.14	0.76	0.41	1	3.33	3.33	4.76	3.33	754	744.63	566.64	389.47	545.41	624.69	1.47	0.54	0.8	2.4	3.2	0.7	2.9	5.1	2.6	2.4	2.4	1.7	2.9	3.9
LC_1_1	1	15	22	0.56	0.5	0.57	0.71	0.76	0.46	1.33	3.25	1.76	3.39	1583.67	1320.75	1951.14	1352	1621.19	1261	-2.13	0.56	0.8	-0.4	2	-2.1	-1.7	1.1	2.2	-0.4	1.2	-0.7	-1.7	-0.1
ML_2_1	1	15	19	0.06	0.06	0	0.29	0.53	0.85	1.67	1.83	2.06	2	1865.8	1450.88	1274.64	1046.24	1414.71	998.08	-1.7	-1.32	1.8	3.6	3.6	1.5	2.1	1.5	3	3.6	2.8	2.5	2.1	0.1
AC_1_1	1	16	22	0.81	0.13	0.36	1	1	1	2.5	2.17	2.71	1.56	2043.5	1148.94	1666	1041.47	1375.65	1034.77	-0.71	-1.56	1.6	1.2	2.6	4.1	5.1	5.3	2.8	1.2	1.8	5.1	5.1	3.9
DL_2_1	1	16	24	0.25	0.06	0	1	1	1	4.17	3.75	5.53	3.72	1225.75	1228.81	880.93	873.76	1051.24	1481.23	2.57	1.08	1.4	2.4	3.2	4.1	5.1	5.7	2.4	2.4	2.2	5.1	5.1	3.9
KE_1_1	1	17	22	0.62	0.12	0.12	0.79	1	1	2.17	2.42	1.65	2.5	800.77	1617.59	1612.18	1034.29	1356.75	1482.13	-1.78	-0.61	2.5	3.1	2.7	3.6	4.8	6	3.9	3.1	1.5	4.8	4.8	4.8
KL_2_1	1	17	27	0	0.06	0.06	1	1	1	4	3.17	4.47	4.22	655.85	1189.53	1603.53	678.21	981.75	1343.69	1.58	1.27	2.7	1.1	4.1	3.4	2.4	6	4.1	1.1	2.9	4.8	2.4	4.8
CJ_1_1	1	18	20	0.92	0.29	0.35	0.07	0.88	0.31	3.17	2.83	3.06	1.44	787.23	849.59	651.06	535.21	670.69	860.07	-0.05	-1.37	1.9	2.3	1.9	3.4	-0.4	0.4	3.3	2.3	0.7	4.6	-0.4	-0.8
PP_2_1	1	18	21	0.08	0.24	0	0.14	0.94	0.19	1.83	2.67	1.24	1.94	431.17	760.24	591.29	338.14	694.88	1227.75	-2.31	-0.99	2.1	0.9	4.3	2.4	-1.2	2	3.5	0.9	3.1	3.8	-1.2	0.8
RI_1_1	1	19	27	0.08	0.29	0.18	0.79	1	0.44	3.33	2.33	3.76	1.89	1377.92	2396.53	2002.59	1795	1445.31	3539.81	0.62	-1.19	-0.7	3.3	3.9	3.6	1.8	2.2	0.9	3.3	3.1	4.8	1.8	1.2
MA_2_1	1	19	19	0.08	0.06	0.29	0.64	1	0.44	2.83	2.75	2	4	464.54	641.71	736.82	719.62	456.94	1271.4	-1.13	0.88	0.5	3.9	4.3	4	3.4	2.4	2.3	3.9	3.3	4.8	3.4	1.2
FA_1_1	1	20	21	0.46	0.53	0.41	0.14	0.56	0.13	3.33	3.25	3.53	2.33	2006.77	1334.94	1214.82	695.21	2053.69	2107.69	0.43	-0.38	1.1	3.5	1.7	2.6	1.2	2.8	2.5	3.5	0.5	3.8	1.2	1.6
TP_2_1	1	20	25	0.23	0.24	0	0.36	0.75	0.38	1.5	3.08	1.94	3.11	727.55	965.88	701.18	465	471.62	1327.08	-1.89	0.24	2.1	0.5	4.3	0	-1.2	-0.4	3.5	0.5	3.1	1.4	-1.2	-1.6
JSS_1_1	1	21	22	0.62	0.29	0.41	1	0.94	1	2.18	2.58	3.33	2.3	2.79	4.5	3	3.4	3.14	4	-0.35	-0.71	-1	2	1	1	1	-1	2.52	-0.06	0.06	0	0.21	0.33
HS_1_1	1	22	19	0	0.06	0	0.64	1	0.5	3	1.75	3.12	1.94	1061	868.71	648.8	488.91	382.78	944.81	-0.09	-1.41	2.9	1.7	5.5	4.2	2.2	6	4.1	1.7	3.7	4.8	2.2	4.6
SM_2_1	1	22	22	0	0.29	0	0.64	1	0.81	2.33	2.75	3.18	1.89	392.23	602.71	651.41	311.86	561.19	1265.94	-0.4	-1	2.5	0.5	3.7	3.6	2.2	2	3.9	0.5	2.5	4.8	2.2	0.6
MZ_1_1	1	23	19	0.88	0.31	0.21	0.06	0.59	0.08	3	3.67	5.35	3.61	1563.81	1017	1006.57	954.41	1272.63	1071	1.79	0.95	-0.6	0.4	2.4	2.5	-0.7	0.1	0.4	0.4	1	3.5	-0.7	-0.9
MD_2_1	1	23	18	0.94	0.06	0.29	0.12	0.71	0.08	1	1.42	1.12	1.61	797.06	700.06	794.29	482	596.47	538.08	-2.85	-1.85	1.2	0.8	2.8	0.9	-1.5	0.3	3	0.8	2	1.9	-1.5	-0.9
RHS_1_1	1	24	22.6	0.13	0	0	0.82	0.65	0.46	3.67	3.5	4	2.56	2133.87	811	1479.64	827.65	1446.76	1230.08	1.01	-0.07	2	3.4	3.6	0.5	1.5	2.5	3.2	3.4	2.8	1.5	1.5	1.1
SB_2_1	1	24	20	0.31	0.38	0.43	0.59	0.53	0.46	2.17	2.67	3.29	2.78	422.63	621.38	709.21	480.35	496.88	467.46	-0.39	-0.24	0.2	2.8	2.4	2.1	4.7	2.3	2	2.8	1.6	3.1	4.7	1.1
SL_1_1	1	25	20	0.63	0.5	0.36	0.53	0.53	0.54	2	2.5	1.71	1.94	1624.06	2280	1329.29	771.35	1501.59	1361.08	-1.82	-1.07	0.8	-0.6	2.6	-0.1	1.9	2.7	2.2	-0.6	1.8	1.3	1.9	1.5
RM_2_1	1	25	20	0.44	0.25	0.57	0.53	0.47	0.54	2.83	3.33	2.82	2.89	717.85	1378.56	1191.57	809.88	1358.76	993.55	-0.44	0.15	1	1.2	4	0.7	1.9	3.1	2.4	1.2	3	2.1	1.9	1.5
DEP_1_1	1	26	23	0.08	0.41	0	0.5	0.38	0.5	3	4.08	2.76	3.67	1082.25	1192.71	1264.29	748.36	741.63	1253.81	-0.4	1.19	-0.1	0.9	3.5	-1.6	-1.6	1.6	1.1	0.9	2.5	0.2	-1.6	0.4
YL_2_1	1	26	20	0	0.41	0	0.14	0.31	0.38	4	1.67	5	1.17	492.38	814.59	973.18	566.5	570.69	882.53	2.03	-2.13	0.1	2.9	3.5	0.6	2.4	3	1.1	2.9	2.5	1	2.4	2
AD_1_1	1	27	25	0.46	0.41	0.24	0.14	0	0.25	3.67	3.17	5.53	2.06	583.31	955.35	848.53	677.43	1214.5	912.94	2.3	-0.66	1.5	3.5	2.3	-0.4	-1.2	0.6	2.9	3.5	1.1	0.8	-1.2	-0.6
MRP_2_1	1	27	20	0.15	0.35	0.06	0.07	0.25	0.19	3.67	2.17	5.59	2.33	535.92	1376.63	1188.76	1004.71	1228.67	1310.8	2.35	-0.87	1.7	0.7	4.1	-3.8	-0.4	1.4	3.1	0.7	2.9	-2.4	-0.4	0.2
TV_1B_2	1	28	29	0.38	0.471	0.176	1	1	0.88	3.83	1.5	4.47	2.56	957.692	1417.18	1684.53	870	1087.38	1125.12	1.49	-0.97	5.2	1.3	4.2	3.7	3.4	0.1	2.7	0.1	2.5	4.8	4.2	4
SM_2B_1	1	29	28	0	0.765	1	0.357	0.938	1	2.33	2.67	3.18	4	1856.69	1074.65	969.706	613.286	703.75	926.125	-0.4	0.85	5.4	0.3	-1.2	-0.3	3.2	4.1	1.7	4.1	-1.5	4.4	-1.2	4.2
PK_2B_2	1	29	29	0.62	0.824	1	0.143	0.938	0.94	1.33	2.33	1.24	1.5	1621.92	2633.4	2067.18	3235.14	1541.88	3075.87	-2.57	-1.54	6.2	0.1	1.2	0.9	3	-0.5	1.5	-0.5	-0.3	4.4	1.2	5
PJ_A_2	1	30	29	0.69	0.563	0.571	1	0.941	1	3.67	2.58	4.24	3.44	2276.94	1812.69	1806.43	598.5	1396.71	757.462	1.21	0.31	1.6	2.5	2	5.1	-0.4	5.1	1.4	1.6	1.2	3.5	5.1	3.9
AK_B_1	1	31	29	0.23	0.176	0	0.5	0.813	0.63	2.17	2.42	2.47	1.83	809.308	744.529	809.588	699.929	632.438	1629.31	-1.08	-1.2	3.6	3.1	0.2	4.7	1	2.3	4.3	2.3	3.7	2.4	0.2	2.4
